# Supplementary material for: Harnessing the potential of chloroplast-derived expression elements for enhanced production of cellulases in Escherichia coli
Source: PeerJ. 2025 Jan 31;13:e18616. doi: 10.7717/peerj.18616 (PMC11789652; doi:10.7717/peerj.18616)
Supplement: Supplemental Information 2 [file peerj-13-18616-s002.txt]

> attach(beta_activity)

> character_variable <- names(beta_activity)[1]
> for(x in 2:ncol(beta_activity)) 
+   {
+   response_variable <- names(beta_activity)[x]
+   model <- aov(reformulate(character_variable, response = response_variable), data = beta_activity)
+   print(anova(model))
+   hsd1 <- HSD.test(model, character_variable, group = TRUE)
+   hsd2 <- HSD.test(model,character_variable, group=FALSE, console = TRUE)
+   print(hsd1$groups)
+ }
Analysis of Variance Table

Response: soluble
          Df Sum Sq Mean Sq F value   Pr(>F)    
temp       1 1775.0 1774.96  27.917 7.42e-05 ***
Residuals 16 1017.3   63.58                     
---
Signif. codes:  0 ‘***’ 0.001 ‘**’ 0.01 ‘*’ 0.05 ‘.’ 0.1 ‘ ’ 1

Study: model ~ character_variable

HSD Test for soluble 

Mean Square Error:  63.58056 

temp,  means

      soluble        std r       se       Min       Max       Q25       Q50       Q75
50   95.75803 0.09179365 3 4.603642  95.66624  95.84983  95.71214  95.75803  95.80393
70  116.22802 0.24286316 3 4.603642 115.95263 116.41160 116.13622 116.31981 116.36571
80  124.67303 0.18358730 3 4.603642 124.48944 124.85662 124.58124 124.67303 124.76482
90  135.22930 0.09179365 3 4.603642 135.13751 135.32109 135.18340 135.22930 135.27520
100 127.97760 0.15899126 3 4.603642 127.79402 128.06940 127.93171 128.06940 128.06940
110 123.66330 0.09179365 3 4.603642 123.57151 123.75509 123.61740 123.66330 123.70920

Alpha: 0.05 ; DF Error: 16 
Critical Value of Studentized Range: 4.556809 

Comparison between treatments means

          difference pvalue signif.        LCL        UCL
50 - 70   -20.469983 0.0579       . -41.447900   0.507933
50 - 80   -28.914999 0.0046      ** -49.892916  -7.937083
50 - 90   -39.471269 0.0002     *** -60.449185 -18.493352
50 - 100  -32.219570 0.0017      ** -53.197487 -11.241654
50 - 110  -27.905269 0.0062      ** -48.883185  -6.927352
70 - 80    -8.445016 0.7824         -29.422932  12.532901
70 - 90   -19.001285 0.0879       . -39.979202   1.976631
70 - 100  -11.749587 0.4898         -32.727503   9.228330
70 - 110   -7.435285 0.8567         -28.413202  13.542631
80 - 90   -10.556270 0.5972         -31.534186  10.421647
80 - 100   -3.304571 0.9951         -24.282488  17.673345
80 - 110    1.009730 1.0000         -19.968186  21.987647
90 - 100    7.251698 0.8687         -13.726218  28.229615
90 - 110   11.566000 0.5060          -9.411917  32.543916
100 - 110   4.314301 0.9837         -16.663615  25.292218
      soluble groups
90  135.22930      a
100 127.97760      a
80  124.67303      a
110 123.66330      a
70  116.22802     ab
50   95.75803      b
Analysis of Variance Table

Response: insoluble
          Df Sum Sq Mean Sq F value    Pr(>F)    
temp       1 362.63  362.63  31.126 4.153e-05 ***
Residuals 16 186.40   11.65                      
---
Signif. codes:  0 ‘***’ 0.001 ‘**’ 0.01 ‘*’ 0.05 ‘.’ 0.1 ‘ ’ 1

Study: model ~ character_variable

HSD Test for insoluble 

Mean Square Error:  11.65019 

temp,  means

    insoluble        std r       se      Min      Max      Q25      Q50      Q75
50   12.40940 0.09179365 3 1.970634 12.31761 12.50119 12.36350 12.40940 12.45530
70   22.17012 0.14021711 3 1.970634 22.04773 22.32311 22.09363 22.13953 22.23132
80   25.26051 0.09179365 3 1.970634 25.16872 25.35230 25.21461 25.26051 25.30641
90   29.85019 0.18358730 3 1.970634 29.66661 30.03378 29.75840 29.85019 29.94199
100  26.82100 0.36717459 3 1.970634 26.45383 27.18818 26.63742 26.82100 27.00459
110  25.44410 0.18358730 3 1.970634 25.26051 25.62768 25.35230 25.44410 25.53589

Alpha: 0.05 ; DF Error: 16 
Critical Value of Studentized Range: 4.556809 

Comparison between treatments means

           difference pvalue signif.        LCL        UCL
50 - 70    -9.7607246 0.0292       * -18.740526 -0.7809228
50 - 80   -12.8511107 0.0033      ** -21.830912 -3.8713090
50 - 90   -17.4407931 0.0001     *** -26.420595 -8.4609914
50 - 100  -14.4116027 0.0011      ** -23.391404 -5.4318010
50 - 110  -13.0346980 0.0029      ** -22.014500 -4.0548963
70 - 80    -3.0903861 0.8707         -12.070188  5.8894156
70 - 90    -7.6800685 0.1175         -16.659870  1.2997332
70 - 100   -4.6508782 0.5691         -13.630680  4.3289236
70 - 110   -3.2739734 0.8422         -12.253775  5.7058283
80 - 90    -4.5896824 0.5821         -13.569484  4.3901193
80 - 100   -1.5604920 0.9923         -10.540294  7.4193097
80 - 110   -0.1835873 1.0000          -9.163389  8.7962144
90 - 100    3.0291904 0.8796          -5.950611 12.0089921
90 - 110    4.4060951 0.6213          -4.573707 13.3858968
100 - 110   1.3769047 0.9957          -7.602897 10.3567065
    insoluble groups
90   29.85019      a
100  26.82100      a
110  25.44410      a
80   25.26051      a
70   22.17012      a
50   12.40940      b
