# Supplementary material for: Harnessing the potential of chloroplast-derived expression elements for enhanced production of cellulases in Escherichia coli
Source: PeerJ. 2025 Jan 31;13:e18616. doi: 10.7717/peerj.18616 (PMC11789652; doi:10.7717/peerj.18616)
Supplement: Supplemental Information 3 [file peerj-13-18616-s003.txt]

> attach(endo_activity)


> character_variable <- names(endo_activity)[1]
> for(x in 2:ncol(endo_activity)) 
+ {
+   response_variable <- names(endo_activity)[x]
+   model <- aov(reformulate(character_variable, response = response_variable), data = endo_activity)
+   print(anova(model))
+   hsd1 <- HSD.test(model, character_variable, group = TRUE)
+   hsd2 <- HSD.test(model,character_variable, group=FALSE, console = TRUE)
+   print(hsd1$groups)
+ }
Analysis of Variance Table

Response: soluble
          Df Sum Sq Mean Sq F value    Pr(>F)    
temp       1 6.7123  6.7123  83.591 9.415e-08 ***
Residuals 16 1.2848  0.0803                      
---
Signif. codes:  0 ‘***’ 0.001 ‘**’ 0.01 ‘*’ 0.05 ‘.’ 0.1 ‘ ’ 1

Study: model ~ character_variable

HSD Test for soluble 

Mean Square Error:  0.08029856 

temp,  means

      soluble       std r        se       Min       Max       Q25       Q50       Q75
50  0.8327333 0.0014791 3 0.1636038 0.8312542 0.8342124 0.8319938 0.8327333 0.8334728
70  1.0915758 0.0014791 3 0.1636038 1.0900967 1.0930549 1.0908362 1.0915758 1.0923154
80  1.3652093 0.0029582 3 0.1636038 1.3622511 1.3681675 1.3637302 1.3652093 1.3666884
90  1.8340840 0.0295820 3 0.1636038 1.8045020 1.8636660 1.8192930 1.8340840 1.8488750
100 2.7215440 0.0014791 3 0.1636038 2.7200649 2.7230231 2.7208045 2.7215440 2.7222836
110 2.3073960 0.0295820 3 0.1636038 2.2778140 2.3369780 2.2926050 2.3073960 2.3221870

Alpha: 0.05 ; DF Error: 16 
Critical Value of Studentized Range: 4.556809 

Comparison between treatments means

          difference pvalue signif.       LCL          UCL
50 - 70   -0.2588425 0.8666         -1.004354  0.486668539
50 - 80   -0.5324760 0.2491         -1.277987  0.213035039
50 - 90   -1.0013507 0.0057      ** -1.746862 -0.255839661
50 - 100  -1.8888107 0.0000     *** -2.634322 -1.143299661
50 - 110  -1.4746627 0.0001     *** -2.220174 -0.729151661
70 - 80   -0.2736335 0.8386         -1.019145  0.471877539
70 - 90   -0.7425082 0.0512       . -1.488019  0.003002839
70 - 100  -1.6299682 0.0000     *** -2.375479 -0.884457161
70 - 110  -1.2158202 0.0009     *** -1.961331 -0.470309161
80 - 90   -0.4688747 0.3705         -1.214386  0.276636339
80 - 100  -1.3563347 0.0003     *** -2.101846 -0.610823661
80 - 110  -0.9421867 0.0095      ** -1.687698 -0.196675661
90 - 100  -0.8874600 0.0152       * -1.632971 -0.141948961
90 - 110  -0.4733120 0.3610         -1.218823  0.272199039
100 - 110  0.4141480 0.4982         -0.331363  1.159659039
      soluble groups
100 2.7215440      a
110 2.3073960     ab
90  1.8340840     bc
80  1.3652093     cd
70  1.0915758     cd
50  0.8327333      d
Analysis of Variance Table

Response: insoluble
          Df  Sum Sq Mean Sq F value   Pr(>F)    
temp       1 2.54166 2.54166  142.06 2.27e-09 ***
Residuals 16 0.28627 0.01789                     
---
Signif. codes:  0 ‘***’ 0.001 ‘**’ 0.01 ‘*’ 0.05 ‘.’ 0.1 ‘ ’ 1

Study: model ~ character_variable

HSD Test for insoluble 

Mean Square Error:  0.01789185 

temp,  means

    insoluble       std r         se       Min       Max       Q25       Q50
50  0.5073313 0.0014791 3 0.07722662 0.5058522 0.5088104 0.5065918 0.5073313
70  0.7750484 0.0014791 3 0.07722662 0.7735693 0.7765275 0.7743089 0.7750484
80  0.9407076 0.0014791 3 0.07722662 0.9392285 0.9421867 0.9399681 0.9407076
90  1.2454022 0.0029582 3 0.07722662 1.2424440 1.2483604 1.2439231 1.2454022
100 1.6565920 0.0014791 3 0.07722662 1.6551129 1.6580711 1.6558525 1.6565920
110 1.4598717 0.0014791 3 0.07722662 1.4583926 1.4613508 1.4591322 1.4598717
          Q75
50  0.5080708
70  0.7757880
80  0.9414472
90  1.2468813
100 1.6573315
110 1.4606113

Alpha: 0.05 ; DF Error: 16 
Critical Value of Studentized Range: 4.556809 

Comparison between treatments means

          difference pvalue signif.        LCL         UCL
50 - 70   -0.2677171 0.1967         -0.6196240  0.08418983
50 - 80   -0.4333763 0.0117       * -0.7852832 -0.08146937
50 - 90   -0.7380709 0.0001     *** -1.0899778 -0.38616397
50 - 100  -1.1492607 0.0000     *** -1.5011676 -0.79735377
50 - 110  -0.9525404 0.0000     *** -1.3044473 -0.60063347
70 - 80   -0.1656592 0.6593         -0.5175661  0.18624773
70 - 90   -0.4703538 0.0060      ** -0.8222607 -0.11844687
70 - 100  -0.8815436 0.0000     *** -1.2334505 -0.52963667
70 - 110  -0.6848233 0.0001     *** -1.0367302 -0.33291637
80 - 90   -0.3046946 0.1107         -0.6566015  0.04721233
80 - 100  -0.7158844 0.0001     *** -1.0677913 -0.36397747
80 - 110  -0.5191641 0.0025      ** -0.8710710 -0.16725717
90 - 100  -0.4111898 0.0175       * -0.7630967 -0.05928287
90 - 110  -0.2144695 0.4026         -0.5663764  0.13743743
100 - 110  0.1967203 0.4918         -0.1551866  0.54862723
    insoluble groups
100 1.6565920      a
110 1.4598717     ab
90  1.2454022     bc
80  0.9407076     cd
70  0.7750484     de
50  0.5073313      e
