# Supplementary material for: Harnessing the potential of chloroplast-derived expression elements for enhanced production of cellulases in Escherichia coli
Source: PeerJ. 2025 Jan 31;13:e18616. doi: 10.7717/peerj.18616 (PMC11789652; doi:10.7717/peerj.18616)
Supplement: Supplemental Information 4 [file peerj-13-18616-s004.txt]

> attach(stability)
The following objects are masked from stability (pos = 3):

    beta, endo, time

The following objects are masked from stability (pos = 4):

    beta, endo, time

> character_variable <- names(stability)[1]
> for(x in 2:ncol(stability)) 
+ {
+   response_variable <- names(stability)[x]
+   model <- aov(reformulate(character_variable, response = response_variable), data = stability)
+   print(anova(model))
+   hsd1 <- HSD.test(model, character_variable, group = TRUE)
+   hsd2 <- HSD.test(model,character_variable, group=FALSE, console = TRUE)
+   print(hsd1$groups)
+ }
Analysis of Variance Table

Response: beta
          Df  Sum Sq Mean Sq F value    Pr(>F)    
time       1 0.43453 0.43453  16.664 0.0002288 ***
Residuals 37 0.96479 0.02608                      
---
Signif. codes:  0 ‘***’ 0.001 ‘**’ 0.01 ‘*’ 0.05 ‘.’ 0.1 ‘ ’ 1

Study: model ~ character_variable

HSD Test for beta 

Mean Square Error:  0.02607544 

time,  means

       beta          std r         se      Min      Max      Q25      Q50      Q75
0  4.605170 0.0000000000 3 0.09322989 4.605170 4.605170 4.605170 4.605170 4.605170
5  4.649117 0.0006849254 3 0.09322989 4.648427 4.649797 4.648777 4.649126 4.649462
10 4.661447 0.0003804857 3 0.09322989 4.661174 4.661881 4.661229 4.661284 4.661583
15 4.639876 0.0007551270 3 0.09322989 4.639407 4.640747 4.639440 4.639474 4.640111
20 4.743355 0.0016222635 3 0.09322989 4.741717 4.744961 4.742551 4.743385 4.744173
25 5.011959 0.0062338253 3 0.09322989 5.004802 5.016201 5.009838 5.014874 5.015538
30 4.775160 0.0003898281 3 0.09322989 4.774797 4.775572 4.774954 4.775111 4.775342
35 4.703240 0.0019459821 3 0.09322989 4.701515 4.705350 4.702185 4.702855 4.704102
40 4.460917 0.0003013916 3 0.09322989 4.460574 4.461140 4.460805 4.461036 4.461088
45 4.618933 0.0023365020 3 0.09322989 4.616492 4.621149 4.617824 4.619156 4.620153
50 4.350465 0.0027426853 3 0.09322989 4.347617 4.353088 4.349153 4.350689 4.351889
55 4.250791 0.0024404287 3 0.09322989 4.248400 4.253278 4.249548 4.250697 4.251987
60 4.444778 0.0009625933 3 0.09322989 4.443835 4.445759 4.444287 4.444740 4.445250

Alpha: 0.05 ; DF Error: 37 
Critical Value of Studentized Range: 5.001153 

Comparison between treatments means

          difference pvalue signif.         LCL        UCL
0 - 5   -0.043946604 1.0000         -0.51020351 0.42231030
0 - 10  -0.056276425 1.0000         -0.52253333 0.40998048
0 - 15  -0.034705807 1.0000         -0.50096271 0.43155109
0 - 20  -0.138184427 0.9971         -0.60444133 0.32807248
0 - 25  -0.406788861 0.1396         -0.87304576 0.05946804
0 - 30  -0.169989936 0.9828         -0.63624684 0.29626697
0 - 35  -0.098069790 0.9999         -0.56432669 0.36818711
0 - 40   0.144253313 0.9957         -0.32200359 0.61051021
0 - 45  -0.013762470 1.0000         -0.48001937 0.45249443
0 - 50   0.254705452 0.7669         -0.21155145 0.72096235
0 - 55   0.354378946 0.2986         -0.11187796 0.82063585
0 - 60   0.160392199 0.9893         -0.30586470 0.62664910
5 - 10  -0.012329821 1.0000         -0.47858672 0.45392708
5 - 15   0.009240796 1.0000         -0.45701611 0.47549770
5 - 20  -0.094237823 0.9999         -0.56049473 0.37201908
5 - 25  -0.362842258 0.2669         -0.82909916 0.10341464
5 - 30  -0.126043332 0.9988         -0.59230023 0.34021357
5 - 35  -0.054123186 1.0000         -0.52038009 0.41213372
5 - 40   0.188199916 0.9627         -0.27805699 0.65445682
5 - 45   0.030184134 1.0000         -0.43607277 0.49644104
5 - 50   0.298652056 0.5540         -0.16760485 0.76490896
5 - 55   0.398325549 0.1594         -0.06793135 0.86458245
5 - 60   0.204338803 0.9340         -0.26191810 0.67059570
10 - 15  0.021570618 1.0000         -0.44468628 0.48782752
10 - 20 -0.081908002 1.0000         -0.54816490 0.38434890
10 - 25 -0.350512436 0.3138         -0.81676934 0.11574447
10 - 30 -0.113713511 0.9995         -0.57997041 0.35254339
10 - 35 -0.041793365 1.0000         -0.50805027 0.42446354
10 - 40  0.200529738 0.9418         -0.26572716 0.66678664
10 - 45  0.042513955 1.0000         -0.42374295 0.50877086
10 - 50  0.310981877 0.4924         -0.15527502 0.77723878
10 - 55  0.410655371 0.1312         -0.05560153 0.87691227
10 - 60  0.216668624 0.9039         -0.24958828 0.68292553
15 - 20 -0.103478620 0.9998         -0.56973552 0.36277828
15 - 25 -0.372083054 0.2350         -0.83833996 0.09417385
15 - 30 -0.135284129 0.9976         -0.60154103 0.33097277
15 - 35 -0.063363983 1.0000         -0.52962088 0.40289292
15 - 40  0.178959120 0.9743         -0.28729778 0.64521602
15 - 45  0.020943337 1.0000         -0.44531356 0.48720024
15 - 50  0.289411259 0.6005         -0.17684564 0.75566816
15 - 55  0.389084753 0.1835         -0.07717215 0.85534165
15 - 60  0.195098007 0.9518         -0.27115890 0.66135491
20 - 25 -0.268604434 0.7031         -0.73486134 0.19765247
20 - 30 -0.031805509 1.0000         -0.49806241 0.43445139
20 - 35  0.040114637 1.0000         -0.42614227 0.50637154
20 - 40  0.282437740 0.6355         -0.18381916 0.74869464
20 - 45  0.124421957 0.9989         -0.34183494 0.59067886
20 - 50  0.392889879 0.1733         -0.07336702 0.85914678
20 - 55  0.492563373 0.0304       *  0.02630647 0.95882027
20 - 60  0.298576626 0.5543         -0.16768028 0.76483353
25 - 30  0.236798925 0.8393         -0.22945798 0.70305583
25 - 35  0.308719071 0.5036         -0.15753783 0.77497597
25 - 40  0.551042174 0.0094      **  0.08478527 1.01729908
25 - 45  0.393026391 0.1729         -0.07323051 0.85928329
25 - 50  0.661494313 0.0008     ***  0.19523741 1.12775122
25 - 55  0.761167807 0.0001     ***  0.29491090 1.22742471
25 - 60  0.567181061 0.0067      **  0.10092416 1.03343796
30 - 35  0.071920146 1.0000         -0.39433676 0.53817705
30 - 40  0.314243249 0.4764         -0.15201365 0.78050015
30 - 45  0.156227466 0.9914         -0.31002944 0.62248437
30 - 50  0.424695388 0.1041         -0.04156151 0.89095229
30 - 55  0.524368882 0.0162       *  0.05811198 0.99062578
30 - 60  0.330382135 0.4001         -0.13587477 0.79663904
35 - 40  0.242323103 0.8183         -0.22393380 0.70858000
35 - 45  0.084307320 1.0000         -0.38194958 0.55056422
35 - 50  0.352775242 0.3048         -0.11348166 0.81903214
35 - 55  0.452448736 0.0643       . -0.01380817 0.91870564
35 - 60  0.258461989 0.7502         -0.20779491 0.72471889
40 - 45 -0.158015783 0.9905         -0.62427268 0.30824112
40 - 50  0.110452139 0.9997         -0.35580476 0.57670904
40 - 55  0.210125633 0.9208         -0.25613127 0.67638253
40 - 60  0.016138887 1.0000         -0.45011802 0.48239579
45 - 50  0.268467922 0.7038         -0.19778898 0.73472482
45 - 55  0.368141416 0.2483         -0.09811549 0.83439832
45 - 60  0.174154669 0.9792         -0.29210223 0.64041157
50 - 55  0.099673494 0.9999         -0.36658341 0.56593040
50 - 60 -0.094313253 0.9999         -0.56057015 0.37194365
55 - 60 -0.193986746 0.9537         -0.66024365 0.27227016
       beta groups
25 5.011959      a
30 4.775160     ab
20 4.743355     ab
35 4.703240    abc
10 4.661447    abc
5  4.649117    abc
15 4.639876    abc
45 4.618933    abc
0  4.605170    abc
40 4.460917     bc
60 4.444778     bc
50 4.350465     bc
55 4.250791      c
Analysis of Variance Table

Response: endo
          Df  Sum Sq  Mean Sq F value    Pr(>F)    
time       1 0.23538 0.235384  27.615 6.401e-06 ***
Residuals 37 0.31538 0.008524                      
---
Signif. codes:  0 ‘***’ 0.001 ‘**’ 0.01 ‘*’ 0.05 ‘.’ 0.1 ‘ ’ 1

Study: model ~ character_variable

HSD Test for endo 

Mean Square Error:  0.008523865 

time,  means

       endo         std r         se      Min      Max      Q25      Q50      Q75
0  4.605170 0.000000000 3 0.05330374 4.605170 4.605170 4.605170 4.605170 4.605170
5  4.628262 0.006133210 3 0.05330374 4.622048 4.634311 4.625238 4.628427 4.631369
10 4.645017 0.006647446 3 0.05330374 4.638646 4.651910 4.641570 4.644494 4.648202
15 4.636588 0.006126683 3 0.05330374 4.630382 4.642632 4.633567 4.636752 4.639692
20 4.655751 0.005856039 3 0.05330374 4.649899 4.661611 4.652820 4.655741 4.658676
25 4.665699 0.005879154 3 0.05330374 4.659517 4.671220 4.662939 4.666361 4.668790
30 4.731913 0.006759545 3 0.05330374 4.724371 4.737424 4.729157 4.733944 4.735684
35 4.628959 0.005869844 3 0.05330374 4.623094 4.634833 4.626022 4.628949 4.631891
40 4.633128 0.005867671 3 0.05330374 4.627265 4.639000 4.630191 4.633118 4.636059
45 4.658796 0.005854493 3 0.05330374 4.652947 4.664656 4.655867 4.658787 4.661721
50 4.408856 0.006977052 3 0.05330374 4.401777 4.415727 4.405421 4.409064 4.412395
55 4.381367 0.005045494 3 0.05330374 4.376025 4.386051 4.379026 4.382027 4.384039
60 4.341103 0.005036823 3 0.05330374 4.336456 4.346455 4.338426 4.340397 4.343426

Alpha: 0.05 ; DF Error: 37 
Critical Value of Studentized Range: 5.001153 

Comparison between treatments means

           difference pvalue signif.          LCL       UCL
0 - 5   -0.0230920116 1.0000         -0.289672124 0.2434881
0 - 10  -0.0398464694 1.0000         -0.306426582 0.2267336
0 - 15  -0.0314181690 1.0000         -0.297998281 0.2351619
0 - 20  -0.0505805548 1.0000         -0.317160667 0.2159996
0 - 25  -0.0605290968 0.9998         -0.327109209 0.2060510
0 - 30  -0.1267427569 0.8897         -0.393322869 0.1398374
0 - 35  -0.0237886333 1.0000         -0.290368745 0.2427915
0 - 40  -0.0279574780 1.0000         -0.294537590 0.2386226
0 - 45  -0.0536262429 0.9999         -0.320206355 0.2129539
0 - 50   0.1963142244 0.3432         -0.070265888 0.4628943
0 - 55   0.2238028408 0.1771         -0.042777271 0.4903830
0 - 60   0.2640675895 0.0542       . -0.002512523 0.5306477
5 - 10  -0.0167544578 1.0000         -0.283334570 0.2498257
5 - 15  -0.0083261574 1.0000         -0.274906270 0.2582540
5 - 20  -0.0274885432 1.0000         -0.294068655 0.2390916
5 - 25  -0.0374370852 1.0000         -0.304017197 0.2291430
5 - 30  -0.1036507453 0.9717         -0.370230857 0.1629294
5 - 35  -0.0006966216 1.0000         -0.267276734 0.2658835
5 - 40  -0.0048654664 1.0000         -0.271445578 0.2617146
5 - 45  -0.0305342313 1.0000         -0.297114343 0.2360459
5 - 50   0.2194062360 0.1987         -0.047173876 0.4859863
5 - 55   0.2468948524 0.0923       . -0.019685260 0.5134750
5 - 60   0.2871596011 0.0252       *  0.020579489 0.5537397
10 - 15  0.0084283004 1.0000         -0.258151812 0.2750084
10 - 20 -0.0107340854 1.0000         -0.277314197 0.2558460
10 - 25 -0.0206826274 1.0000         -0.287262740 0.2458975
10 - 30 -0.0868962875 0.9932         -0.353476400 0.1796838
10 - 35  0.0160578361 1.0000         -0.250522276 0.2826379
10 - 40  0.0118889914 1.0000         -0.254691121 0.2784691
10 - 45 -0.0137797735 1.0000         -0.280359886 0.2528003
10 - 50  0.2361606938 0.1262         -0.030419418 0.5027408
10 - 55  0.2636493102 0.0549       . -0.002930802 0.5302294
10 - 60  0.3039140589 0.0140       *  0.037333947 0.5704942
15 - 20 -0.0191623857 1.0000         -0.285742498 0.2474177
15 - 25 -0.0291109278 1.0000         -0.295691040 0.2374692
15 - 30 -0.0953245879 0.9853         -0.361904700 0.1712555
15 - 35  0.0076295358 1.0000         -0.258950576 0.2742096
15 - 40  0.0034606911 1.0000         -0.263119421 0.2700408
15 - 45 -0.0222080739 1.0000         -0.288788186 0.2443720
15 - 50  0.2277323934 0.1594         -0.038847719 0.4943125
15 - 55  0.2552210098 0.0716       . -0.011359102 0.5218011
15 - 60  0.2954857585 0.0189       *  0.028905646 0.5620659
20 - 25 -0.0099485421 1.0000         -0.276528654 0.2566316
20 - 30 -0.0761622021 0.9979         -0.342742314 0.1904179
20 - 35  0.0267919215 1.0000         -0.239788191 0.2933720
20 - 40  0.0226230768 1.0000         -0.243957035 0.2892032
20 - 45 -0.0030456882 1.0000         -0.269625800 0.2635344
20 - 50  0.2468947791 0.0923       . -0.019685333 0.5134749
20 - 55  0.2743833956 0.0387       *  0.007803283 0.5409635
20 - 60  0.3146481443 0.0095      **  0.048068032 0.5812283
25 - 30 -0.0662136601 0.9995         -0.332793772 0.2003665
25 - 35  0.0367404636 1.0000         -0.229839649 0.3033206
25 - 40  0.0325716188 1.0000         -0.234008493 0.2991517
25 - 45  0.0069028539 1.0000         -0.259677258 0.2734830
25 - 50  0.2568433212 0.0681       . -0.009736791 0.5234234
25 - 55  0.2843319376 0.0277       *  0.017751825 0.5509120
25 - 60  0.3245966863 0.0066      **  0.058016574 0.5911768
30 - 35  0.1029541236 0.9731         -0.163625988 0.3695342
30 - 40  0.0987852789 0.9804         -0.167794833 0.3653654
30 - 45  0.0731165140 0.9986         -0.193463598 0.3396966
30 - 50  0.3230569813 0.0070      **  0.056476869 0.5896371
30 - 55  0.3505455977 0.0025      **  0.083965486 0.6171257
30 - 60  0.3908103464 0.0005     ***  0.124230234 0.6573905
35 - 40 -0.0041688447 1.0000         -0.270748957 0.2624113
35 - 45 -0.0298376097 1.0000         -0.296417722 0.2367425
35 - 50  0.2201028576 0.1952         -0.046477255 0.4866830
35 - 55  0.2475914740 0.0904       . -0.018988638 0.5141716
35 - 60  0.2878562228 0.0246       *  0.021276111 0.5544363
40 - 45 -0.0256687649 1.0000         -0.292248877 0.2409113
40 - 50  0.2242717023 0.1750         -0.042308410 0.4908518
40 - 55  0.2517603188 0.0797       . -0.014819793 0.5183404
40 - 60  0.2920250675 0.0213       *  0.025444955 0.5586052
45 - 50  0.2499404673 0.0842       . -0.016639645 0.5165206
45 - 55  0.2774290837 0.0350       *  0.010848972 0.5440092
45 - 60  0.3176938324 0.0085      **  0.051113720 0.5842739
50 - 55  0.0274886164 1.0000         -0.239091496 0.2940687
50 - 60  0.0677533651 0.9993         -0.198826747 0.3343335
55 - 60  0.0402647487 1.0000         -0.226315363 0.3068449
       endo groups
30 4.731913      a
25 4.665699     ab
45 4.658796     ab
20 4.655751     ab
10 4.645017    abc
15 4.636588    abc
40 4.633128    abc
35 4.628959    abc
5  4.628262    abc
0  4.605170   abcd
50 4.408856    bcd
55 4.381367     cd
60 4.341103      d
