# Supplementary material for: Harnessing the potential of chloroplast-derived expression elements for enhanced production of cellulases in Escherichia coli
Source: PeerJ. 2025 Jan 31;13:e18616. doi: 10.7717/peerj.18616 (PMC11789652; doi:10.7717/peerj.18616)
Supplement: Supplemental Information 5 [file peerj-13-18616-s005.txt]

	Enzyme Activity
Michaelis-Menten
Best-fit values
Vmax	283.2
Km	136.3
95% CI (profile likelihood)
Vmax	264.7 to 303.5
Km	111.0 to 167.2
Goodness of Fit
Degrees of Freedom	31
R squared	0.9462
Sum of Squares	10602
Sy.x	18.49
Constraints
Km	Km > 0
Number of points
# of X values	33
# Y values analyzed	33
