# Supplementary material for: Harnessing the potential of chloroplast-derived expression elements for enhanced production of cellulases in Escherichia coli
Source: PeerJ. 2025 Jan 31;13:e18616. doi: 10.7717/peerj.18616 (PMC11789652; doi:10.7717/peerj.18616)
Supplement: Supplemental Information 6 [file peerj-13-18616-s006.txt]

	Enzyme Activity
Michaelis-Menten
Best-fit values
Vmax	16.10
Km	9.596
95% CI (profile likelihood)
Vmax	12.28 to 23.75
Km	6.822 to 15.19
Goodness of Fit
Degrees of Freedom	61
R squared	0.9847
Sum of Squares	1.537
Sy.x	0.1587
Constraints
Km	Km > 0
Number of points
# of X values	63
# Y values analyzed	63
